# Supplementary material for: Direct Testing for Allele-Specific Expression Differences Between Conditions
Source: G3 (Bethesda). 2017 Nov 22;8(2):447–60. doi: 10.1534/g3.117.300139 (PMC5919738; doi:10.1534/g3.117.300139)
Supplement: Supplementary file 2 [file 447FileS2.zip]

Archive with 4 entries (4 files):
- Model Launcher.txt
- Model Implementation.txt
- Launcher File.txt
- 300139R1_Test_input_file.csv
