# Supplementary material for: Direct Testing for Allele-Specific Expression Differences Between Conditions
Source: G3 (Bethesda). 2017 Nov 22;8(2):447–60. doi: 10.1534/g3.117.300139 (PMC5919738; doi:10.1534/g3.117.300139)
Supplement: Supplementary file 2 [file 447FileS2.zip › Launcher File.txt]

R --no-save --args 1.csv 1_out.csv < NBmodel_WITHBOTH8_gammaalphadeltainboth.r >log_${aaa}.out 2>log_${aaa}.err
