# Supplementary material for: Direct Testing for Allele-Specific Expression Differences Between Conditions
Source: G3 (Bethesda). 2017 Nov 22;8(2):447–60. doi: 10.1534/g3.117.300139 (PMC5919738; doi:10.1534/g3.117.300139)
Supplement: Supplementary file 2 [file 447FileS2.zip › 300139R1_Test_input_file.csv]

Exon_name	qsim_tester	qsim_line	qsim_both	V_flag_analyze	M_flag_analyze	M_num_reps	V_num_reps	M_tester_total_1	M_Line_total_1	M_Both_total_1	M_tester_total_2	M_Line_total_2	M_Both_total_2	V_tester_total_1	V_Line_total_1	V_Both_total_1	V_tester_total_2	V_Line_total_2	V_Both_total_2	line
Exon_1	0.317068646	0.317439703	0.365491651	1	1	2	2	92	137	337	54	88	240	72	150	322	97	165	446	sample1
Exon_2	0.155367232	0.152542373	0.692090395	1	1	2	2	15	30	69	27	52	115	68	223	382	89	357	648	sample1
Exon_3	0.296875	0.317234848	0.385890152	1	1	2	2	30	42	33	20	28	48	13	23	26	14	22	28	sample1
Exon_4	0.307003257	0.307003257	0.385993485	1	1	2	2	49	36	48	33	47	50	46	25	43	29	38	43	sample1
Exon_5	0.195205479	0.195205479	0.609589041	1	1	2	2	3594	4637	14325	5005	6209	19337	40	67	233	85	97	312	sample1
Exon_6	0.5	0.5	0	1	1	2	2	53	61	0	35	52	0	23	51	1	33	54	0	sample1
Exon_7	0.06281407	0.06281407	0.874371859	1	1	2	2	151	127	928	51	50	366	68	53	318	108	78	455	sample1
Exon_8	0.09970385	0.114511352	0.785784798	1	1	2	2	113	72	633	77	44	409	23	22	112	22	21	151	sample1
Exon_9	0.12749004	0.131474104	0.741035857	1	1	2	2	210	123	734	117	84	421	50	43	210	66	37	202	sample1
Exon_10	0.166969147	0.165154265	0.667876588	1	1	2	2	41	180	360	25	135	250	18	51	89	11	52	88	sample1
Exon_11	0.117473118	0.11155914	0.770967742	1	1	2	2	76	144	903	69	79	528	15	47	185	17	53	169	sample1
Exon_12	0.099824869	0.084063047	0.816112084	1	1	2	2	20	19	161	27	21	184	19	10	115	13	18	146	sample1
Exon_13	0.060810811	0.060810811	0.878378378	1	1	2	2	25	40	402	22	65	408	11	24	184	18	38	262	sample1
Exon_14	0.303030303	0.303030303	0.393939394	1	1	2	2	83	94	164	83	74	135	56	27	93	52	51	102	sample1
Exon_15	0.409836066	0.409836066	0.180327869	1	1	2	2	84	61	69	53	46	46	38	26	39	43	35	43	sample1
Exon_16	0.20452937	0.20452937	0.59094126	1	1	2	2	60	108	337	48	69	270	113	234	883	200	280	1069	sample1
Exon_17	0.262244265	0.262244265	0.475511469	1	1	2	2	478	787	1757	538	874	1946	258	417	988	303	520	1248	sample1
Exon_18	0.5	0.5	0	1	1	2	2	111	183	116	93	195	107	40	98	78	76	113	101	sample1
Exon_19	0.238095238	0.238095238	0.523809524	1	1	2	2	115	83	312	115	97	318	65	61	187	75	68	223	sample1
Exon_20	0.183730715	0.18513324	0.631136045	1	1	2	2	43	60	367	51	68	379	24	35	198	35	33	213	sample1
Exon_21	0.340433625	0.385507798	0.274058577	1	1	2	2	40	100	61	46	84	72	21	28	37	28	41	29	sample1
Exon_22	0.288340034	0.241815049	0.469844917	1	1	2	2	40	106	76	164	320	285	9	31	17	38	73	53	sample1
Exon_23	0.31349321	0.289800636	0.396706154	1	1	2	2	65	97	91	164	291	291	13	26	19	29	65	62	sample1
Exon_24	0.449275362	0.445249597	0.10547504	1	1	2	2	53	97	50	198	328	147	8	13	5	23	60	34	sample1
Exon_25	0.306888545	0.239164087	0.453947368	1	1	2	2	105	128	153	334	397	477	17	37	38	47	110	100	sample1
Exon_26	0.276043956	0.283956044	0.44	1	1	2	2	92	117	143	269	388	476	14	35	42	48	94	87	sample1
Exon_27	0.241992883	0.384341637	0.37366548	1	1	2	2	60	76	87	165	257	292	11	22	18	25	54	57	sample1
Exon_28	0.441629956	0.457599119	0.100770925	1	1	2	2	61	121	57	204	389	187	7	12	3	31	59	25	sample1
Exon_29	0.332199546	0.335114998	0.332685455	1	1	2	2	135	218	243	391	538	685	22	46	39	63	111	154	sample1
Exon_30	0.5	0.5	0	1	1	2	2	21	20	14	23	22	5	16	10	8	14	21	19	sample1
Exon_31	0.208487085	0.208487085	0.58302583	1	1	2	2	32	132	334	41	148	342	28	159	347	36	158	363	sample1
Exon_32	0.15	0.15	0.7	1	1	2	2	75	47	233	66	52	256	56	47	270	75	70	319	sample1
Exon_33	0.299760192	0.299760192	0.400479616	1	1	2	2	28	33	162	38	30	160	36	36	191	40	44	253	sample1
Exon_34	0.183430045	0.183430045	0.63313991	1	1	2	2	127	328	742	95	295	698	142	360	821	146	375	949	sample1
Exon_35	0.130908481	0.137613141	0.731478377	1	1	2	2	126	463	1951	137	463	1938	185	584	2706	165	567	2698	sample1
Exon_36	0.162679426	0.162679426	0.674641148	1	1	2	2	20	18	213	24	19	213	39	29	272	39	42	266	sample1
Exon_37	0.475845411	0.475845411	0.048309179	1	1	2	2	98	108	42	105	94	41	161	129	39	154	144	45	sample1
Exon_38	0.223514618	0.223828985	0.552656397	1	1	2	2	276	642	1183	248	565	1157	336	777	1444	380	828	1733	sample1
Exon_39	0.5	0.5	0	1	1	2	2	35	32	0	25	29	0	19	32	0	28	36	0	sample1
Exon_40	0.245698213	0.2450364	0.509265387	1	1	2	2	43	67	175	25	56	121	30	66	164	22	63	115	sample1
Exon_41	0.35193133	0.35193133	0.296137339	1	1	2	2	54	47	113	34	20	62	61	36	108	36	34	94	sample1
Exon_42	0.241762178	0.241762178	0.516475645	1	1	2	2	528	418	1047	250	163	459	612	320	1098	404	271	719	sample1
Exon_43	0.354452055	0.35359589	0.291952055	1	1	2	2	126	296	262	127	230	232	119	177	196	197	262	280	sample1
Exon_44	0.354387926	0.356064841	0.289547233	1	1	2	2	25	61	42	28	85	58	15	27	13	35	70	31	sample1
Exon_45	0.392840753	0.221661313	0.385497935	1	1	2	2	38	81	65	33	52	57	26	39	45	27	53	45	sample1
Exon_46	0.30163728	0.383501259	0.314861461	1	1	2	2	43	62	89	41	81	70	34	82	68	49	75	66	sample1
Exon_47	0.380403458	0.232853026	0.386743516	1	1	2	2	30	51	67	31	61	47	23	50	44	35	55	57	sample1
Exon_48	0.279009799	0.415678185	0.305312017	1	1	2	2	25	94	80	26	73	65	34	52	42	29	78	43	sample1
Exon_49	0.275318375	0.417222559	0.307459066	1	1	2	2	35	45	64	34	47	64	34	26	46	26	33	48	sample1
Exon_50	0.207129094	0.182080925	0.610789981	1	1	2	2	144	815	989	138	992	1156	28	232	261	39	267	379	sample1
Exon_51	0.478668054	0.448491155	0.072840791	1	1	2	2	166	238	3	160	226	6	54	56	1	57	71	2	sample1
Exon_52	0.221406086	0.235047219	0.543546695	1	1	2	2	210	940	1329	233	1054	1530	55	211	389	89	308	458	sample1
Exon_53	0.497596154	0.497596154	0.004807692	1	1	2	2	735	649	67	845	717	77	233	166	16	290	200	32	sample1
Exon_54	0.429432014	0.45524957	0.115318417	1	1	2	2	187	156	9	220	145	11	73	40	3	76	40	1	sample1
Exon_55	0.28024819	0.279214064	0.440537746	1	1	2	2	38	28	41	67	57	87	29	8	27	64	40	45	sample1
Exon_56	0.527522936	0.472477064	0	1	1	2	2	15	8	0	26	22	0	8	9	0	28	19	0	sample1
Exon_57	0.310845431	0.355678907	0.333475662	1	1	2	2	25	17	77	61	70	193	37	20	73	60	40	133	sample1
Exon_58	0.407512806	0.360273193	0.232214001	1	1	2	2	81	95	71	186	182	121	71	64	43	122	142	94	sample1
Exon_59	0.33483399	0.306415307	0.358750703	1	1	2	2	18	35	62	49	56	134	25	24	58	42	66	117	sample1
Exon_60	0.304431599	0.354527938	0.341040462	1	1	2	2	327	308	360	217	189	269	132	104	158	186	172	250	sample1
Exon_61	0.360189573	0.29028436	0.349526066	1	1	2	2	243	379	347	158	221	221	123	118	167	182	185	227	sample1
Exon_62	0.325433526	0.329479769	0.345086705	1	1	2	2	198	271	284	155	151	212	101	91	97	140	126	171	sample1
Exon_63	0.104385423	0.104385423	0.791229154	1	1	2	2	161	97	894	136	80	645	40	59	404	32	38	330	sample1
Exon_64	0.221827411	0.221827411	0.556345178	1	1	2	2	126	116	208	98	98	173	176	178	274	241	253	425	sample1
Exon_65	0.245657568	0.245657568	0.508684864	1	1	2	2	26	23	75	31	31	67	51	59	140	81	58	183	sample1
Exon_66	0.184971098	0.13583815	0.679190751	1	1	2	2	26	16	71	27	20	76	35	28	122	47	37	138	sample1
Exon_67	0.113513514	0.1003861	0.786100386	1	1	2	2	33	27	227	35	25	208	51	47	340	77	68	435	sample1
Exon_68	0.031018206	0.024275118	0.944706676	1	1	2	2	159	141	2012	84	58	1035	69	68	1093	91	90	1323	sample1
Exon_69	0.028792913	0.013289037	0.957918051	1	1	2	2	176	151	2556	102	87	1259	106	95	1335	117	87	1579	sample1
Exon_70	0.164215686	0.164215686	0.671568627	1	1	2	2	65	45	198	63	41	211	24	10	66	30	19	87	sample1
Exon_71	0.132796781	0.146881288	0.720321932	1	1	2	2	14	17	84	15	15	72	13	12	80	16	20	73	sample1
Exon_72	0.116838488	0.092783505	0.790378007	1	1	2	2	22	18	131	25	19	102	15	10	139	15	17	116	sample1
Exon_73	0.240006553	0.23853211	0.521461337	1	1	2	2	161	147	406	58	56	191	155	65	355	100	74	344	sample1
Exon_74	0.4	0.4	0.2	1	1	2	2	131	76	127	115	48	94	67	25	71	85	34	58	sample1
Exon_75	0.5	0.5	0	1	1	2	2	185	79	1	154	61	0	91	41	0	98	45	0	sample1
Exon_76	0.25817757	0.25817757	0.48364486	1	1	2	2	236	111	502	216	89	363	115	66	252	133	60	246	sample1
Exon_77	0.099601594	0.099601594	0.800796813	1	1	2	2	28	31	185	24	16	115	39	36	170	40	28	158	sample1
Exon_78	0.266452648	0.337078652	0.3964687	1	1	2	2	24	27	108	22	25	101	22	28	109	20	28	103	sample1
Exon_79	0.300100705	0.253776435	0.44612286	1	1	2	2	18	27	70	13	16	49	18	19	72	20	24	71	sample1
Exon_80	0.496867659	0.379404855	0.123727486	1	1	2	2	25	69	41	21	49	40	13	34	17	16	46	15	sample1
Exon_81	0.345939933	0.345939933	0.308120133	1	1	2	2	124	283	207	161	277	205	70	158	124	76	233	164	sample1
Exon_82	0.398230088	0.487641135	0.114128776	1	1	2	2	121	194	205	89	145	175	58	104	102	75	125	133	sample1
Exon_83	0.213017751	0.213017751	0.573964497	1	1	2	2	38	48	140	26	18	78	77	54	258	87	119	285	sample1
Exon_84	0.185076811	0.2253109	0.58961229	1	1	2	2	13	115	207	17	124	186	22	164	204	27	169	234	sample1
Exon_85	0.059972106	0.069037657	0.870990237	1	1	2	2	130	64	557	114	79	468	56	21	167	50	19	226	sample1
Exon_86	0.204281891	0.191793042	0.603925067	1	1	2	2	143	99	70	120	67	84	50	37	20	77	50	38	sample1
Exon_87	0.182575272	0.195387572	0.622037156	1	1	2	2	175	129	228	139	113	221	64	63	59	60	63	92	sample1
Exon_88	0.123876303	0.104458828	0.771664869	1	1	2	2	16	19	82	19	18	100	22	23	90	37	36	157	sample1
Exon_89	0.14503386	0.141083521	0.713882619	1	1	2	2	31	16	133	48	16	129	24	21	128	80	30	237	sample1
Exon_90	0.121444695	0.156207675	0.72234763	1	1	2	2	18	12	74	15	14	72	13	19	66	36	23	126	sample1
Exon_91	0.168020894	0.18253047	0.649448636	1	1	2	2	27	22	74	38	28	87	16	29	63	43	41	143	sample1
Exon_92	0.061261261	0.061261261	0.877477477	1	1	2	2	35	30	205	30	33	146	15	21	94	21	16	97	sample1
Exon_93	0.037688442	0.037688442	0.924623116	1	1	2	2	119	92	1228	75	55	933	55	38	568	69	51	805	sample1
Exon_94	0.390756303	0.390756303	0.218487395	1	1	2	2	93	102	32	100	78	30	51	40	30	62	45	30	sample1
Exon_95	0.206951027	0.206424434	0.586624539	1	1	2	2	53	82	134	62	78	128	59	62	121	37	83	116	sample1
Exon_96	0.411504425	0.411504425	0.17699115	1	1	2	2	86	100	70	88	91	84	79	83	64	84	90	68	sample1
Exon_97	0.274336283	0.274336283	0.451327434	1	1	2	2	59	68	99	73	42	95	50	54	84	50	41	89	sample1
Exon_98	0.06514658	0.068403909	0.866449511	1	1	2	2	25	25	2285	27	41	3362	32	23	1980	21	29	2564	sample1
Exon_99	0.406028369	0.391843972	0.20212766	1	1	2	2	20	19	29	19	21	39	21	12	24	11	16	16	sample1
Exon_100	0	0.005939902	0.994060098	1	1	2	2	117	1279	222	110	1270	198	228	2311	323	207	2213	303	sample1
Exon_101	0.317365269	0.317365269	0.365269461	1	1	2	2	143	168	198	132	155	145	82	100	88	90	108	113	sample1
Exon_102	0.452606635	0.452606635	0.09478673	1	1	2	2	43	47	21	29	46	17	25	24	16	17	35	10	sample1
Exon_103	0.438596491	0.438596491	0.122807018	1	1	2	2	33	31	35	20	21	35	27	19	26	27	19	17	sample1
Exon_104	0.469491525	0.462711864	0.06779661	1	1	2	2	30	15	7	28	16	9	35	20	9	33	28	17	sample1
Exon_105	0.5	0.5	0	1	1	2	2	510	518	181	606	541	179	182	246	84	275	315	116	sample1
Exon_106	0.113264129	0.113033449	0.773702422	1	1	2	2	2299	5269	18854	2929	6551	22466	1093	2595	9073	1384	3529	11886	sample1
Exon_107	0.201993932	0.206545297	0.591460772	1	1	2	2	87	136	401	29	71	99	13	19	54	17	28	66	sample1
Exon_108	0.207892882	0.169837914	0.622269204	1	1	2	2	35	40	79	24	21	64	12	20	42	26	19	61	sample1
Exon_109	0.296078431	0.296078431	0.407843137	1	1	2	2	34	71	38	40	35	24	37	29	22	28	36	18	sample1
Exon_110	0.043468811	0.04020865	0.916322539	1	1	2	2	250	191	2994	252	244	3205	30	27	385	27	31	423	sample1
Exon_111	0.022815804	0.022815804	0.954368392	1	1	2	2	67	51	2389	52	27	2359	20	17	912	21	31	1005	sample1
Exon_112	0.327122153	0.327122153	0.345755694	1	1	2	2	46	62	114	41	43	94	54	67	127	64	37	137	sample1
Exon_113	0.209205021	0.209205021	0.581589958	1	1	2	2	21	33	58	24	37	50	23	32	41	25	39	52	sample1
Exon_114	0.066006601	0.066006601	0.867986799	1	1	2	2	661	729	5469	140	225	1522	2163	1584	14856	2041	1399	13980	sample1
Exon_115	0.291184971	0.291184971	0.417630058	1	1	2	2	197	419	992	167	410	895	102	254	640	116	295	685	sample1
Exon_116	0.5	0.5	0	1	1	2	2	89	114	1	60	92	0	51	63	1	60	56	0	sample1
Exon_117	0.3395622	0.394554191	0.265883609	1	1	2	2	32	109	121	39	114	93	23	62	79	20	65	73	sample1
Exon_118	0.377733598	0.336779324	0.285487078	1	1	2	2	30	143	90	31	94	54	19	70	62	20	77	53	sample1
Exon_119	0.436170213	0.436170213	0.127659574	1	1	2	2	24	21	1	4	8	1	11	15	0	17	20	0	sample1
Exon_120	0.468680089	0.469798658	0.061521253	1	1	2	2	116	87	45	23	9	6	93	92	34	126	145	30	sample1
Exon_121	0.456510551	0.423571796	0.119917653	1	1	2	2	28	89	24	46	100	22	17	81	15	33	101	25	sample1
Exon_122	0.329787234	0.329787234	0.340425532	1	1	2	2	143	138	49	146	122	40	97	81	29	139	118	33	sample1
Exon_123	0.315602837	0.315602837	0.368794326	1	1	2	2	129	134	312	120	108	228	77	83	173	101	97	225	sample1
Exon_124	0.293796526	0.292307692	0.413895782	1	1	2	2	168	612	1415	150	532	1210	115	404	881	136	461	1006	sample1
Exon_125	0.040064103	0.040064103	0.919871795	1	1	2	2	32	39	1024	32	30	834	39	28	935	33	30	985	sample1
Exon_126	0.289405685	0.293712317	0.416881998	1	1	2	2	648	476	1672	789	559	2098	179	178	481	201	196	645	sample1
Exon_127	0.105865522	0.084406295	0.809728183	1	1	2	2	71	54	477	88	78	566	17	23	140	31	28	149	sample1
Exon_128	0.299850075	0.292353823	0.407796102	1	1	2	2	563	439	1084	618	519	1331	118	144	351	142	169	387	sample1
Exon_129	0.083554377	0.093501326	0.822944297	1	1	2	2	143	64	820	158	80	1005	41	25	232	43	29	278	sample1
Exon_130	0.213483146	0.213483146	0.573033708	1	1	2	2	128	146	342	153	166	405	18	20	59	28	32	67	sample1
Exon_131	0.154454621	0.18734388	0.658201499	1	1	2	2	117	85	381	107	108	382	67	48	220	79	61	264	sample1
Exon_132	0.160300811	0.151197309	0.68850188	1	1	2	2	70	94	300	83	95	265	55	60	131	40	60	186	sample1
Exon_133	0.12266289	0.12266289	0.754674221	1	1	2	2	38	29	242	24	27	191	14	21	101	13	16	90	sample1
Exon_134	0.169561621	0.077750207	0.752688172	1	1	2	2	50	55	94	51	58	81	28	19	63	28	28	63	sample1
Exon_135	0.161173269	0.185364379	0.653462353	1	1	2	2	60	80	92	36	72	100	34	45	63	33	45	73	sample1
Exon_136	0.166015625	0.13671875	0.697265625	1	1	2	2	29	33	45	28	42	55	16	18	37	18	42	42	sample1
Exon_137	0.151335312	0.196587537	0.652077151	1	1	2	2	93	100	171	83	72	182	53	61	119	95	69	125	sample1
Exon_138	0.5	0.5	0	1	1	2	2	155	134	18	179	126	21	82	69	13	82	108	20	sample1
Exon_139	0.5	0.5	0	1	1	2	2	66	69	5	55	65	0	43	44	2	46	48	3	sample1
Exon_140	0.415948276	0.415948276	0.168103448	1	1	2	2	81	246	94	89	244	91	42	117	29	56	169	67	sample1
Exon_141	0.501006036	0.498993964	0	1	1	2	2	75	59	69	14	22	14	20	24	20	28	35	34	sample1
Exon_142	0.358158996	0.357322176	0.284518828	1	1	2	2	76	282	178	18	80	48	36	136	95	46	159	96	sample1
Exon_143	0.47706422	0.275229358	0.247706422	1	1	2	2	28	22	0	29	16	0	19	15	0	27	19	0	sample1
Exon_144	0.275659824	0.287390029	0.436950147	1	1	2	2	29	28	60	18	27	58	12	20	32	15	19	55	sample1
Exon_145	0.255965293	0.160520607	0.5835141	1	1	2	2	63	53	101	66	56	116	37	43	71	48	38	69	sample1
Exon_146	0.291935484	0.214516129	0.493548387	1	1	2	2	70	35	80	49	41	62	37	21	53	33	29	56	sample1
Exon_147	0.389016018	0.324942792	0.28604119	1	1	2	2	34	26	42	29	23	44	18	18	19	19	16	24	sample1
Exon_148	0.29296875	0.099609375	0.607421875	1	1	2	2	32	60	86	42	67	82	25	45	58	35	55	72	sample1
Exon_149	0.232665639	0.317411402	0.449922958	1	1	2	2	29	34	44	25	17	47	10	14	27	17	28	45	sample1
Exon_150	0.271054494	0.343241331	0.385704176	1	1	2	2	28	30	65	19	44	80	13	22	38	17	36	60	sample1
Exon_151	0.119047619	0.119047619	0.761904762	1	1	2	2	92	109	624	96	137	649	60	74	434	65	97	485	sample1
Exon_152	0.302564103	0.302564103	0.394871795	1	1	2	2	154	204	355	158	188	367	144	155	294	140	139	288	sample1
Exon_153	0.513986014	0.486013986	0	1	1	2	2	17	238	33	13	202	42	27	243	39	24	315	64	sample1
Exon_154	0.262764085	0.262764085	0.474471831	1	1	2	2	338	647	1127	326	594	1033	436	863	1461	508	1038	1590	sample1
Exon_155	0.316690442	0.316690442	0.366619116	1	1	2	2	157	152	429	122	157	426	199	252	693	250	276	804	sample1
Exon_156	0.421342513	0.420998279	0.157659208	1	1	2	2	74	610	410	63	456	293	92	613	400	94	706	463	sample1
Exon_157	0.422302158	0.422302158	0.155395683	1	1	2	2	35	90	55	35	120	46	17	33	17	21	34	23	sample1
Exon_158	0.048177888	0.048177888	0.903644225	1	1	2	2	35	30	911	30	30	844	22	30	536	29	28	656	sample1
Exon_159	0.135383387	0.135383387	0.729233227	1	1	2	2	61	53	390	77	65	405	57	44	380	50	48	399	sample1
Exon_160	0.288166215	0.289069557	0.422764228	1	1	2	2	189	123	338	199	107	276	107	74	209	157	93	243	sample1
Exon_161	0.385547576	0.385547576	0.228904847	1	1	2	2	269	19	88	222	14	59	219	14	73	236	17	77	sample1
Exon_162	0.123889876	0.129218472	0.746891652	1	1	2	2	25	8	135	46	37	250	15	11	93	21	16	104	sample1
Exon_163	0.226519337	0.182320442	0.591160221	1	1	2	2	72	74	239	87	58	253	46	35	130	36	43	135	sample1
Exon_164	0.504950495	0.495049505	0	1	1	2	2	41	27	0	30	27	0	22	18	0	29	17	0	sample1
Exon_165	0.163015464	0.159149485	0.677835052	1	1	2	2	197	174	812	206	164	799	135	124	587	158	159	636	sample1
Exon_166	0.092037984	0.099342586	0.80861943	1	1	2	2	25	22	192	34	16	170	16	23	142	23	25	143	sample1
Exon_167	0.10483871	0.115591398	0.779569892	1	1	2	2	41	39	300	53	46	309	32	27	183	30	29	215	sample1
Exon_168	0.138533178	0.158323632	0.70314319	1	1	2	2	55	38	337	60	44	270	31	37	211	43	54	195	sample1
Exon_169	0.195424214	0.218303146	0.586272641	1	1	2	2	50	68	146	45	68	165	38	36	80	37	44	111	sample1
Exon_170	0.492537313	0.507462687	0	1	1	2	2	31	35	0	29	27	0	15	13	0	15	27	0	sample1
Exon_171	0.168632075	0.170990566	0.660377358	1	1	2	2	139	159	559	124	169	562	100	117	390	104	138	390	sample1
Exon_172	0.154392192	0.145519077	0.700088731	1	1	2	2	16	24	112	12	20	120	11	17	110	15	14	100	sample1
Exon_173	0.118263473	0.100299401	0.781437126	1	1	2	2	29	43	242	30	39	250	29	35	139	17	25	177	sample1
Exon_174	0.16039604	0.126732673	0.712871287	1	1	2	2	39	44	175	30	64	177	25	39	113	34	42	121	sample1
Exon_175	0.426605505	0.444954128	0.128440367	1	1	2	2	19	17	2	13	15	2	16	9	0	11	19	4	sample1
Exon_176	0.259490085	0.357223796	0.383286119	1	1	2	2	284	343	678	203	245	467	171	191	346	177	192	424	sample1
Exon_177	0.279109589	0.272260274	0.448630137	1	1	2	2	743	507	1391	407	362	935	425	255	685	449	308	822	sample1
Exon_178	0.394686907	0.474383302	0.130929791	1	1	2	2	20	43	35	19	32	48	16	19	23	20	29	38	sample1
Exon_179	0.213836478	0.230607966	0.555555556	1	1	2	2	754	680	1619	489	504	1168	383	322	799	488	338	974	sample1
Exon_180	0.29038437	0.233431235	0.476184395	1	1	2	2	199	280	376	161	182	283	100	132	208	129	146	243	sample1
Exon_181	0.458492976	0.404853129	0.136653895	1	1	2	2	38	28	42	38	31	35	24	24	19	39	39	35	sample1
Exon_182	0.258817922	0.2435653	0.497616778	1	1	2	2	482	762	890	341	547	644	266	361	475	281	403	556	sample1
Exon_183	0.26319937	0.292881534	0.443919096	1	1	2	2	265	449	635	172	310	429	148	250	372	191	245	368	sample1
Exon_184	0.494382022	0.449438202	0.056179775	1	1	2	2	41	35	8	20	20	3	15	14	7	21	16	7	sample1
Exon_185	0.159624413	0.108651911	0.731723675	1	1	2	2	43	40	205	16	31	130	10	16	80	24	32	104	sample1
Exon_186	0.281577634	0.300299551	0.418122816	1	1	2	2	96	65	308	48	46	182	31	16	127	40	28	146	sample1
Exon_187	0.431698113	0.412075472	0.156226415	1	1	2	2	61	38	22	74	43	14	15	19	5	17	16	1	sample1
Exon_188	0.478040541	0.352195946	0.169763514	1	1	2	2	140	46	40	145	50	46	39	19	12	46	29	11	sample1
Exon_189	0.228697572	0.167770419	0.603532009	1	1	2	2	73	36	99	62	29	90	18	25	37	22	13	34	sample1
Exon_190	0.4224	0.434133333	0.143466667	1	1	2	2	101	65	28	111	47	42	24	8	6	31	21	11	sample1
Exon_191	0.410810811	0.44954955	0.13963964	1	1	2	2	56	47	20	83	37	21	10	15	4	21	11	8	sample1
Exon_192	0.364605544	0.368336887	0.267057569	1	1	2	2	88	54	28	78	45	48	18	17	15	27	16	14	sample1
Exon_193	0.415282392	0.239202658	0.34551495	1	1	2	2	9	37	13	30	57	36	16	12	5	17	17	16	sample1
Exon_194	0.280773143	0.280773143	0.438453713	1	1	2	2	693	689	1339	786	714	1329	127	132	208	133	93	267	sample1
Exon_195	0.5	0.5	0	1	1	2	2	234	210	1	240	208	4	37	42	0	41	46	1	sample1
Exon_196	0.222390318	0.220877458	0.556732224	1	1	2	2	119	78	368	102	93	445	23	33	82	35	16	94	sample1
Exon_197	0.193633952	0.194518126	0.611847922	1	1	2	2	809	886	3470	680	746	2984	793	877	3303	792	985	3306	sample1
Exon_198	0.290973872	0.157957245	0.551068884	1	1	2	2	33	27	83	41	21	60	20	17	48	53	52	93	sample1
Exon_199	0.321875	0.509375	0.16875	1	1	2	2	15	24	15	16	14	12	4	16	8	23	30	15	sample1
Exon_200	0.314866113	0.179132041	0.506001847	1	1	2	2	29	29	57	23	9	43	16	15	27	34	28	72	sample1
Exon_201	0.416252073	0.462686567	0.12106136	1	1	2	2	45	34	25	27	19	22	27	12	16	41	38	30	sample1
Exon_202	0.25	0.359848485	0.390151515	1	1	2	2	31	23	52	29	17	40	16	16	25	40	38	75	sample1
Exon_203	0.21869783	0.30328325	0.47801892	1	1	2	2	49	31	81	33	13	66	16	25	71	59	43	138	sample1
Exon_204	0.239245728	0.253388332	0.50736594	1	1	2	2	54	50	124	47	34	72	23	38	50	67	64	173	sample1
Exon_205	0.321763602	0.348968105	0.329268293	1	1	2	2	52	36	49	35	17	23	25	13	21	49	32	47	sample1
Exon_206	0.269544924	0.225204201	0.505250875	1	1	2	2	24	72	120	24	65	125	23	47	110	22	53	106	sample1
Exon_207	0.292369478	0.309236948	0.398393574	1	1	2	2	24	60	140	25	60	137	26	70	114	15	37	92	sample1
Exon_208	0.248502994	0.261227545	0.490269461	1	1	2	2	10	40	87	25	53	90	18	34	74	16	20	60	sample1
Exon_209	0.152	0.396	0.452	1	1	2	2	23	31	58	43	18	69	35	29	73	35	22	40	sample1
Exon_210	0.240092879	0.240712074	0.519195046	1	1	2	2	31	79	175	35	105	228	7	29	79	20	47	84	sample1
Exon_211	0.358917109	0.361987162	0.27909573	1	1	2	2	20	30	41	29	39	32	13	17	14	18	16	21	sample1
Exon_212	0.399328859	0.399328859	0.201342282	1	1	2	2	171	308	200	234	387	317	34	27	12	22	34	19	sample1
Exon_213	0.5	0.5	0	1	1	2	2	1712	1577	8	2533	2396	5	59	30	1	38	37	0	sample1
Exon_214	0.5	0.5	0	1	1	2	2	1999	1908	35	2975	2832	48	68	53	1	61	73	0	sample1
Exon_215	0.230088496	0.230088496	0.539823009	1	1	2	2	739	837	2743	1090	1331	4192	27	22	64	14	27	85	sample1
Exon_216	0.449152542	0.449152542	0.101694915	1	1	2	2	1504	1471	774	2368	2263	1270	37	42	25	34	62	25	sample1
Exon_217	0.351731602	0.446969697	0.201298701	1	1	2	2	49	107	57	32	81	43	18	51	24	34	46	33	sample1
Exon_218	0.48945616	0.390677026	0.119866815	1	1	2	2	38	53	49	34	86	50	20	45	30	21	49	27	sample1
Exon_219	0.394927536	0.33115942	0.273913043	1	1	2	2	43	129	61	37	109	43	18	46	25	16	55	28	sample1
Exon_220	0.385103011	0.52614897	0.088748019	1	1	2	2	59	59	49	49	61	52	36	42	25	41	45	28	sample1
Exon_221	0.510115607	0.414739884	0.075144509	1	1	2	2	51	73	33	43	62	19	25	28	8	36	36	13	sample1
Exon_222	0.505050505	0.494949495	0	1	1	2	2	32	33	0	32	34	0	27	19	0	32	29	0	sample1
Exon_223	0.127617149	0.153539382	0.71884347	1	1	2	2	54	36	107	42	43	100	32	36	97	46	39	84	sample1
Exon_224	0.26419214	0.30349345	0.43231441	1	1	2	2	45	41	72	42	39	59	21	26	61	28	30	54	sample1
Exon_225	0.555555556	0.444444444	0	1	1	2	2	20	14	0	25	17	0	18	10	0	12	26	0	sample1
Exon_226	0.375886525	0.34751773	0.276595745	1	1	2	2	33	37	10	26	26	15	24	25	6	23	35	6	sample1
Exon_227	0.365740741	0.293981481	0.340277778	1	1	2	2	59	61	82	61	51	68	46	36	51	63	59	59	sample1
Exon_228	0.311073059	0.259703196	0.429223744	1	1	2	2	32	37	86	26	34	82	21	25	63	21	33	68	sample1
Exon_229	0.419047619	0.580952381	0	1	1	2	2	22	32	0	19	37	0	20	16	0	14	31	0	sample1
Exon_230	0.477272727	0.522727273	0	1	1	2	2	18	28	0	28	25	0	21	13	0	28	21	0	sample1
Exon_231	0.305584826	0.348788198	0.345626976	1	1	2	2	45	47	59	50	66	58	38	33	35	44	56	56	sample1
Exon_232	0.231584526	0.264440911	0.503974563	1	1	2	2	52	39	130	33	36	93	34	29	78	35	42	97	sample1
Exon_233	0.462025316	0.392405063	0.14556962	1	1	2	2	37	42	19	33	43	15	21	33	14	29	31	7	sample1
Exon_234	0.523076923	0.476923077	0	1	1	2	2	34	24	0	25	36	0	18	27	0	27	34	0	sample1
Exon_235	0.278576616	0.410893246	0.310530138	1	1	2	2	21	31	32	25	21	29	12	10	27	15	16	23	sample1
Exon_236	0.22088215	0.225017229	0.55410062	1	1	2	2	36	34	46	26	25	32	20	14	27	17	16	25	sample1
Exon_237	0.436317781	0.268600252	0.295081967	1	1	2	2	19	18	9	14	11	4	15	11	6	16	22	5	sample1
Exon_238	0.302426135	0.357674754	0.339899111	1	1	2	2	45	33	22	33	14	7	46	28	12	49	13	13	sample1
Exon_239	0.333228544	0.293932726	0.37283873	1	1	2	2	28	43	12	19	17	8	33	15	9	30	12	7	sample1
Exon_240	0.282608696	0.282608696	0.434782609	1	1	2	2	33	14	36	24	22	37	13	15	17	21	18	21	sample1
Exon_241	0.3375	0.3375	0.325	1	1	2	2	192	213	450	219	276	497	93	69	172	124	91	300	sample1
Exon_242	0.377672209	0.376880443	0.245447348	1	1	2	2	441	355	154	540	395	234	143	237	104	292	283	142	sample1
Exon_243	0.248253968	0.247619048	0.504126984	1	1	2	2	142	153	339	82	140	256	399	429	982	479	590	1105	sample1
Exon_244	0.140449438	0.140449438	0.719101124	1	1	2	2	24	41	135	15	27	119	52	109	370	64	121	406	sample1
Exon_245	0.176020408	0.176020408	0.647959184	1	1	2	2	43	26	404	33	19	286	59	33	568	76	54	636	sample1
Exon_246	0.307575758	0.307575758	0.384848485	1	1	2	2	85	160	69	83	113	43	144	237	81	152	286	128	sample1
Exon_247	0.190461908	0.174565087	0.634973005	1	1	2	2	1984	206	4012	2176	238	4427	1311	146	2573	1432	154	2975	sample1
Exon_248	0.43220339	0.43220339	0.13559322	1	1	2	2	92	103	157	110	94	155	60	48	92	55	65	120	sample1
Exon_249	0.153846154	0.246153846	0.6	1	1	2	2	162	117	825	155	105	806	106	75	477	111	76	527	sample1
Exon_250	0.505319149	0.494680851	0	1	1	2	2	14	50	4	15	67	0	17	22	1	24	27	0	sample1
Exon_251	0.338196286	0.449602122	0.212201592	1	1	2	2	32	65	2	22	69	1	16	31	1	23	25	1	sample1
Exon_252	0.571428571	0.428571429	0	1	1	2	2	31	91	2	12	61	3	18	40	1	25	45	1	sample1
Exon_253	0.433944954	0.433944954	0.132110092	1	1	2	2	247	509	171	120	184	61	299	615	184	292	550	201	sample1
Exon_254	0.259067358	0.259067358	0.481865285	1	1	2	2	18	92	152	16	41	52	26	202	230	34	140	204	sample1
Exon_255	0.30202855	0.277235162	0.420736289	1	1	2	2	51	35	77	58	36	106	385	396	668	589	564	1075	sample1
Exon_256	0.151260504	0.151260504	0.697478992	1	1	2	2	29	61	200	53	93	366	15	19	78	15	36	108	sample1
Exon_257	0.5	0.5	0	1	1	2	2	43	58	0	43	90	0	15	23	0	26	27	0	sample1
Exon_258	0.5	0.5	0	1	1	2	2	18	23	0	17	19	0	18	12	0	22	21	0	sample1
Exon_259	0.277777778	0.277777778	0.444444444	1	1	2	2	36	38	35	25	31	27	16	13	14	18	22	12	sample1
Exon_260	0.286682616	0.286682616	0.426634769	1	1	2	2	184	276	423	186	275	377	127	136	225	140	202	300	sample1
Exon_261	0.336340206	0.336340206	0.327319588	1	1	2	2	64	79	81	83	71	83	55	56	67	63	56	73	sample1
Exon_262	0.402153262	0.402786574	0.195060165	1	1	2	2	134	125	39	148	101	68	47	31	21	47	25	20	sample1
Exon_263	0.380196523	0.43159486	0.188208617	1	1	2	2	81	93	45	90	87	44	26	17	9	33	19	8	sample1
Exon_264	0.435005118	0.361310133	0.203684749	1	1	2	2	117	128	56	129	149	60	41	26	13	43	28	12	sample1
Exon_265	0.447409733	0.405023548	0.147566719	1	1	2	2	115	78	40	118	83	38	79	56	11	61	35	17	sample1
Exon_266	0.460966543	0.399362719	0.139670738	1	1	2	2	80	110	31	93	116	37	53	48	11	64	77	15	sample1
Exon_267	0.280445545	0.318316832	0.401237624	1	1	2	2	97	84	45	94	91	55	50	44	21	73	49	24	sample1
Exon_268	0.173772011	0.173772011	0.652455978	1	1	2	2	50	58	158	74	75	226	12	16	38	19	23	49	sample1
Exon_269	0.327731092	0.327731092	0.344537815	1	1	2	2	116	110	122	125	117	133	23	27	93	30	44	101	sample1
Exon_270	0.354609929	0.354609929	0.290780142	1	1	2	2	115	105	123	136	117	127	48	46	60	55	73	62	sample1
Exon_271	0.5	0.5	0	1	1	2	2	79	68	2	66	88	8	41	43	2	43	42	3	sample1
Exon_272	0.5	0.5	0	1	1	2	2	24	32	0	27	32	1	16	17	0	16	15	2	sample1
Exon_273	0.408626561	0.409761635	0.181611805	1	1	2	2	95	74	107	93	67	93	49	38	53	66	46	74	sample1
Exon_274	0.29222573	0.189818469	0.517955801	1	1	2	2	72	81	150	85	66	160	43	41	72	46	76	148	sample1
Exon_275	0.260557769	0.286738759	0.452703472	1	1	2	2	43	23	67	24	40	57	21	28	44	21	34	59	sample1
Exon_276	0.298963731	0.293264249	0.407772021	1	1	2	2	19	19	37	22	18	47	11	22	37	19	13	38	sample1
Exon_277	0.275702479	0.25768595	0.46661157	1	1	2	2	45	55	77	37	57	68	18	30	32	35	51	67	sample1
Exon_278	0.275970113	0.276211135	0.447818752	1	1	2	2	41	50	68	41	38	64	24	25	40	23	39	57	sample1
Exon_279	0.288833557	0.255315074	0.455851369	1	1	2	2	64	56	119	48	63	116	29	33	64	44	64	95	sample1
Exon_280	0.256571087	0.30993628	0.433492632	1	1	2	2	65	64	147	56	56	123	30	39	67	42	59	136	sample1
Exon_281	0.238013699	0.260273973	0.501712329	1	1	2	2	67	70	175	64	62	137	37	27	80	55	49	99	sample1
Exon_282	0.399380805	0.464396285	0.13622291	1	1	2	2	92	70	52	59	84	48	63	39	32	60	68	39	sample1
Exon_283	0.295964126	0.33632287	0.367713004	1	1	2	2	45	57	69	40	43	59	38	25	43	46	45	59	sample1
Exon_284	0.291878173	0.307106599	0.401015228	1	1	2	2	77	55	144	49	58	138	26	30	91	47	48	113	sample1
Exon_285	0.391634981	0.441064639	0.16730038	1	1	2	2	115	114	52	113	92	47	89	54	28	110	96	69	sample1
Exon_286	0.322981366	0.335403727	0.341614907	1	1	2	2	80	55	109	70	53	120	64	34	81	65	44	102	sample1
Exon_287	0.282051282	0.217948718	0.5	1	1	2	2	47	40	122	35	39	95	33	24	54	46	19	76	sample1
Exon_288	0.505494505	0.318681319	0.175824176	1	1	2	2	132	137	73	105	107	67	74	54	31	92	81	53	sample1
Exon_289	0.331428571	0.257142857	0.411428571	1	1	2	2	64	69	115	52	76	104	62	37	76	57	63	80	sample1
Exon_290	0.438791733	0.446740859	0.114467409	1	1	2	2	115	197	29	98	123	27	87	177	15	94	180	16	sample1
Exon_291	0.434911243	0.428994083	0.136094675	1	1	2	2	142	28	28	119	27	27	102	29	26	101	9	18	sample1
Exon_292	0.061797753	0.071737252	0.866464996	1	1	2	2	45	71	807	40	60	735	30	34	425	34	43	446	sample1
Exon_293	0.053729456	0.042351454	0.90391909	1	1	2	2	55	45	698	35	51	648	30	28	319	26	17	387	sample1
Exon_294	0.016992981	0.022534171	0.960472848	1	1	2	2	36	32	839	28	26	611	18	16	358	18	14	396	sample1
Exon_295	0.033859177	0.016929588	0.949211235	1	1	2	2	77	42	816	61	37	664	32	19	382	28	24	433	sample1
Exon_296	0.422135162	0.367286974	0.210577865	1	1	2	2	22	21	3	4	14	7	161	269	106	115	218	75	sample1
Exon_297	0.416129032	0.329032258	0.25483871	1	1	2	2	26	19	8	8	9	10	237	314	223	164	251	165	sample1
Exon_298	0.300275482	0.289256198	0.41046832	1	1	2	2	25	14	29	11	17	19	183	260	358	126	208	268	sample1
Exon_299	0.308523409	0.307322929	0.384153661	1	1	2	2	28	19	37	13	16	19	278	284	465	183	206	333	sample1
Exon_300	0.355395683	0.435971223	0.208633094	1	1	2	2	24	23	6	17	10	3	247	227	122	180	220	107	sample1
Exon_301	0.363501484	0.403560831	0.232937685	1	1	2	2	33	20	21	16	27	11	377	371	306	216	294	215	sample1
Exon_302	0.283880171	0.289586305	0.426533524	1	1	2	2	25	20	34	14	6	20	305	315	539	164	201	347	sample1
Exon_303	0	0.004366812	0.995633188	1	1	2	2	39	53	791	39	60	755	18	24	451	23	30	490	sample1
Exon_304	0.138917263	0.082737487	0.77834525	1	1	2	2	30	37	77	35	36	65	20	22	56	20	17	43	sample1
Exon_305	0.103727715	0.199351702	0.696920583	1	1	2	2	37	26	102	44	26	98	17	11	71	27	16	71	sample1
Exon_306	0.481715006	0.339218159	0.179066835	1	1	2	2	20	41	43	25	23	27	13	20	18	17	33	24	sample1
Exon_307	0.375	0.375	0.25	1	1	2	2	65	87	49	112	103	90	17	17	24	25	25	20	sample1
Exon_308	0.089766607	0.089766607	0.820466786	1	1	2	2	58	43	339	72	72	484	17	12	122	19	20	129	sample1
Exon_309	0.200291333	0.224326293	0.575382374	1	1	2	2	152	163	582	121	145	484	10	34	70	20	38	117	sample1
Exon_310	0.213630406	0.170380079	0.615989515	1	1	2	2	98	213	426	87	125	373	8	19	50	18	33	95	sample1
Exon_311	0.073608137	0.058083512	0.868308351	1	1	2	2	8	16	59	20	23	80	29	29	197	50	48	303	sample1
Exon_312	0.122936321	0.132665094	0.744398585	1	1	2	2	17	18	68	25	18	81	26	32	116	34	57	182	sample1
Exon_313	0.364417178	0.382822086	0.252760736	1	1	2	2	30	21	38	26	18	38	22	16	21	25	29	31	sample1
Exon_314	0.391879965	0.448367167	0.159752868	1	1	2	2	29	15	51	22	14	36	20	12	30	21	21	33	sample1
Exon_315	0.426987061	0.304990758	0.268022181	1	1	2	2	28	13	29	16	17	25	18	11	17	21	18	27	sample1
Exon_316	0.207317073	0.207317073	0.585365854	1	1	2	2	39	230	501	29	164	412	25	222	520	49	246	574	sample1
Exon_317	0.430451128	0.434210526	0.135338346	1	1	2	2	461	840	419	367	732	295	561	934	387	618	1123	471	sample1
Exon_318	0.287833828	0.255192878	0.456973294	1	1	2	2	69	71	108	51	73	84	48	55	71	34	74	69	sample1
Exon_319	0.272577997	0.297208539	0.430213465	1	1	2	2	87	73	136	82	62	114	52	52	99	54	51	88	sample1
Exon_320	0.274841438	0.274841438	0.450317125	1	1	2	2	2427	620	3027	2657	675	3581	1410	350	1915	1489	406	2107	sample1
Exon_321	0.229050279	0.251396648	0.519553073	1	1	2	2	36	42	66	19	15	47	31	33	63	24	23	52	sample1
Exon_322	0.367383513	0.304659498	0.327956989	1	1	2	2	88	79	99	35	38	48	47	55	63	40	28	58	sample1
Exon_323	0.18556701	0.184094256	0.630338733	1	1	2	2	174	197	710	106	111	449	125	143	567	109	107	450	sample1
Exon_324	0.247311828	0.204301075	0.548387097	1	1	2	2	32	36	65	15	19	41	25	26	52	30	29	42	sample1
Exon_325	0.270382696	0.299500832	0.430116473	1	1	2	2	80	105	125	25	41	68	50	47	62	42	59	62	sample1
Exon_326	0.12462908	0.115727003	0.759643917	1	1	2	2	55	68	305	59	45	223	23	54	161	37	59	185	sample1
Exon_327	0.5	0.5	0	1	1	2	2	40	38	0	34	31	0	25	17	0	27	26	0	sample1
Exon_328	0.46031746	0.53968254	0	1	1	2	2	38	53	0	33	32	0	18	20	0	32	24	0	sample1
Exon_329	0.471578947	0.528421053	0	1	1	2	2	65	67	0	77	64	0	38	28	0	56	38	0	sample1
Exon_330	0.11196319	0.096625767	0.791411043	1	1	2	2	91	88	408	78	66	325	41	67	209	57	57	241	sample1
Exon_331	0.382758621	0.38045977	0.236781609	1	1	2	2	43	98	80	27	68	78	28	41	45	22	45	59	sample1
Exon_332	0.105870021	0.122641509	0.77148847	1	1	2	2	109	88	458	91	68	339	46	60	269	67	53	300	sample1
Exon_333	0.592039801	0.407960199	0	1	1	2	2	53	57	1	34	48	0	30	23	0	43	20	0	sample1
Exon_334	0.635135135	0.364864865	0	1	1	2	2	23	21	2	19	10	0	52	41	0	39	23	4	sample1
Exon_335	0.49408284	0.50591716	0	1	1	2	2	54	37	1	49	24	0	105	37	2	96	41	2	sample1
Exon_336	0.514925373	0.485074627	0	1	1	2	2	18	17	2	17	12	2	55	24	0	34	18	1	sample1
Exon_337	0.605263158	0.394736842	0	1	1	2	2	28	13	0	30	16	0	65	33	0	54	21	1	sample1
Exon_338	0.121175031	0.11995104	0.758873929	1	1	2	2	81	33	277	41	22	169	36	27	171	53	24	198	sample1
Exon_339	0.404399323	0.446700508	0.148900169	1	1	2	2	40	79	38	31	57	22	55	63	38	43	63	36	sample1
Exon_340	0.32003988	0.295114656	0.384845464	1	1	2	2	91	51	198	43	42	109	73	69	192	70	59	146	sample1
Exon_341	0.223351818	0.23012939	0.546518792	1	1	2	2	15	31	34	17	43	41	27	42	35	19	31	37	sample1
Exon_342	0.408005165	0.406068431	0.185926404	1	1	2	2	115	140	45	104	156	65	164	155	67	185	181	58	sample1
Exon_343	0.321782178	0.321782178	0.356435644	1	1	2	2	29	30	42	29	33	53	35	43	55	47	39	71	sample1
Exon_344	0.222394421	0.248159628	0.529445951	1	1	2	2	35	55	85	53	65	91	41	69	83	55	69	109	sample1
Exon_345	0.52303523	0.47696477	0	1	1	2	2	21	18	0	24	17	0	23	21	1	28	17	0	sample1
Exon_346	0.450743494	0.467472119	0.081784387	1	1	2	2	22	19	6	23	24	3	26	20	4	30	32	9	sample1
Exon_347	0.247736626	0.196296296	0.555967078	1	1	2	2	36	40	55	40	41	51	34	48	57	41	49	67	sample1
Exon_348	0.508650519	0.491349481	0	1	1	2	2	25	17	0	19	16	0	25	21	0	28	16	0	sample1
Exon_349	0.232131359	0.178042498	0.589826143	1	1	2	2	18	40	42	25	51	61	16	43	35	26	39	58	sample1
Exon_350	0.212654615	0.283539486	0.503805899	1	1	2	2	43	50	67	33	56	76	28	51	74	52	51	92	sample1
Exon_351	0.228153153	0.225675676	0.546171171	1	1	2	2	26	26	33	25	28	33	17	29	30	15	37	41	sample1
Exon_352	0.426155581	0.408117249	0.16572717	1	1	2	2	20	14	14	20	14	5	29	25	12	24	25	18	sample1
Exon_353	0.5	0.5	0	1	1	2	2	45	61	21	47	63	12	30	45	5	21	32	7	sample1
Exon_354	0.5	0.5	0	1	1	2	2	69	114	1	73	108	0	37	71	0	42	66	2	sample1
Exon_355	0.22309417	0.225336323	0.551569507	1	1	2	2	69	137	486	85	124	460	44	78	291	48	84	345	sample1
Exon_356	0.250778816	0.250778816	0.498442368	1	1	2	2	146	208	401	191	239	565	35	30	50	32	24	76	sample1
Exon_357	0.301843318	0.298099078	0.400057604	1	1	2	2	88	76	79	89	79	107	27	35	11	33	39	22	sample1
Exon_358	0.180492813	0.180492813	0.639014374	1	1	2	2	402	501	1400	270	323	1072	314	774	1778	426	898	2037	sample1
Exon_359	0.182473776	0.186407343	0.631118881	1	1	2	2	119	650	917	53	374	489	130	829	1181	130	730	1019	sample1
Exon_360	0.232421133	0.259597111	0.507981756	1	1	2	2	16	24	32	10	20	29	31	79	75	68	155	191	sample1
Exon_361	0.214608696	0.291826087	0.493565217	1	1	2	2	29	30	92	27	30	64	64	69	191	142	161	435	sample1
Exon_362	0.245523279	0.150417827	0.604058894	1	1	2	2	19	19	44	8	16	26	27	35	73	65	110	196	sample1
Exon_363	0.23761194	0.237014925	0.525373134	1	1	2	2	26	22	144	12	31	86	22	31	118	22	29	107	sample1
Exon_364	0.132863341	0.137201735	0.729934924	1	1	2	2	15	35	161	21	65	181	29	6	79	30	29	115	sample1
Exon_365	0.186250999	0.18705036	0.626698641	1	1	2	2	44	38	101	40	24	106	50	69	198	80	72	243	sample1
Exon_366	0.244779582	0.244779582	0.510440835	1	1	2	2	88	113	233	91	152	279	43	96	203	94	137	281	sample1
Exon_367	0.12754159	0.120147874	0.752310536	1	1	2	2	17	127	109	16	108	92	17	57	35	12	78	60	sample1
Exon_368	0.11736867	0.121154756	0.761476574	1	1	2	2	25	87	75	29	71	71	19	36	20	19	33	39	sample1
Exon_369	0.066982409	0.029769959	0.903247632	1	1	2	2	25	18	272	31	19	321	9	21	220	24	26	355	sample1
Exon_370	0.22172949	0.242793792	0.535476718	1	1	2	2	80	90	117	64	97	115	25	54	49	37	49	60	sample1
Exon_371	0.305369128	0.305369128	0.389261745	1	1	2	2	43	38	61	37	38	48	40	28	36	32	29	49	sample1
Exon_372	0.143902439	0.143902439	0.712195122	1	1	2	2	33	24	158	33	23	159	22	19	125	30	36	176	sample1
Exon_373	0.239583333	0.239583333	0.520833333	1	1	2	2	80	97	207	92	96	190	36	20	81	30	32	95	sample1
Exon_374	0.072186837	0.100849257	0.826963907	1	1	2	2	58	20	419	87	28	606	20	12	162	22	17	234	sample1
Exon_375	0.188923802	0.214846819	0.596229379	1	1	2	2	304	103	576	486	257	895	46	14	124	36	14	184	sample1
Exon_376	0.189393939	0.200140944	0.610465116	1	1	2	2	732	698	1288	1195	1222	1899	50	24	97	51	42	135	sample1
Exon_377	0.087643678	0.087643678	0.824712644	1	1	2	2	32	35	278	31	33	296	20	25	168	26	30	271	sample1
Exon_378	0.260204082	0.260204082	0.479591837	1	1	2	2	30	47	74	34	37	74	22	38	54	41	35	64	sample1
Exon_379	0.26173542	0.263157895	0.475106686	1	1	2	2	448	413	953	419	418	826	331	327	632	448	353	785	sample1
Exon_380	0.329257642	0.328384279	0.342358079	1	1	2	2	338	401	391	341	342	349	133	136	145	190	213	210	sample1
Exon_381	0.252293578	0.252293578	0.495412844	1	1	2	2	83	80	145	77	71	141	37	30	55	51	49	74	sample1
Exon_382	0.309550562	0.309550562	0.380898876	1	1	2	2	379	435	645	369	428	599	199	198	314	255	277	386	sample1
Exon_383	0.12037037	0.12037037	0.759259259	1	1	2	2	7	14	68	21	15	87	13	8	60	23	24	123	sample1
Exon_384	0.087378641	0.087378641	0.825242718	1	1	2	2	140	126	702	139	122	795	78	65	518	112	100	628	sample1
Exon_385	0.161812298	0.161812298	0.676375405	1	1	2	2	81	92	148	65	59	120	38	26	66	58	53	103	sample1
Exon_386	0.263622211	0.264141152	0.472236637	1	1	2	2	73	78	393	60	65	378	36	29	187	69	52	333	sample1
Exon_387	0.109349371	0.109349371	0.781301258	1	1	2	2	35	36	304	34	39	303	45	43	417	80	62	606	sample1
Exon_388	0.191626409	0.193236715	0.615136876	1	1	2	2	161	204	95	179	168	106	175	198	49	238	273	52	sample1
Exon_389	0.356347439	0.35857461	0.285077951	1	1	2	2	82	98	282	76	77	226	114	108	260	131	113	360	sample1
Exon_390	0.299331104	0.306020067	0.394648829	1	1	2	2	251	485	670	213	445	580	128	138	221	200	279	362	sample1
Exon_391	0.31661442	0.319749216	0.363636364	1	1	2	2	34	45	21	27	24	7	15	18	12	33	43	16	sample1
Exon_392	0.453874539	0.453874539	0.092250923	1	1	2	2	54	120	62	14	29	19	10	23	9	32	43	18	sample1
Exon_393	0.5	0.5	0	1	1	2	2	29	40	2	35	41	5	10	16	2	26	24	0	sample1
Exon_394	0.466257669	0.411042945	0.122699387	1	1	2	2	151	141	112	130	90	77	90	46	38	85	67	82	sample1
Exon_395	0.31557377	0.659836066	0.024590164	1	1	2	2	121	88	58	87	56	46	52	40	26	65	50	30	sample1
Exon_396	0.40942029	0.427536232	0.163043478	1	1	2	2	42	228	42	34	156	44	11	93	33	17	130	27	sample1
Exon_397	0.286549708	0.260233918	0.453216374	1	1	2	2	217	18	141	186	11	130	62	15	28	79	24	50	sample1
Exon_398	0.36689742	0.317809943	0.315292637	1	1	2	2	38	86	58	44	80	49	14	45	24	19	78	50	sample1
Exon_399	0.206896552	0.205707491	0.587395957	1	1	2	2	34	37	186	35	24	139	16	13	98	16	13	109	sample1
Exon_400	0.172925764	0.170305677	0.656768559	1	1	2	2	26	20	123	18	19	110	20	16	77	24	12	62	sample1
Exon_401	0.325250836	0.325250836	0.349498328	1	1	2	2	391	615	504	513	609	618	1148	1057	1003	1572	1538	1366	sample1
